# Supplementary material for: Revolutionization of the Leadless Pacemaker Implantation: Hemodynamic Verification Slashes Vascular Complications
Source: Rev Cardiovasc Med. 2026 Feb 11;27(2):43879. doi: 10.31083/RCM43879 (PMC12960004; doi:10.31083/RCM43879)
Supplement: Supplementary file 1 [file 2153-8174-27-2-43879-s1.zip]

Archive with 2 entries (2 files):
- The sheath has traversed the arterial vessel and penetrated the vein.mp4
- The sheath punctured the vein without damaging the artery.mp4
